# Supplementary material for: Multi-Strain Probiotic and Bee Pollen Supplementation Attenuates CCl4-Induced Altered Intestinal Tight Junctions in Rodents
Source: Curr Issues Mol Biol. 2026 Mar 13;48(3):310. doi: 10.3390/cimb48030310 (PMC13025479; doi:10.3390/cimb48030310)
Supplement: Supplementary file 1 [file cimb-48-00310-s001.zip]

Archive with 1 entries (1 files):
- cimb-4187755-supplementary.pdf
